# Supplementary material for: Auditory cortex modulates call duration in rats
Source: Commun Biol. 2026 Jan 30;9:353. doi: 10.1038/s42003-026-09608-9 (PMC12976348; doi:10.1038/s42003-026-09608-9)
Supplement: Supplementary file 4 — Supplementary Data 1 [file 42003_2026_9608_MOESM4_ESM.xlsx]

## Sheet: Figure 3 
Panel C	pre	saline	muscimol			Panel D	pre	saline	muscimol			Panel G	pre	saline	gabazine			Panel H	pre	saline	gabazine
	0.656	1.0368	1.0432				0.619539	0.843977	0.918758				0.7024	0.9312	0.5456				0.956047	1.00542	0.257272
	0.76	0.8224	0.9216				0.444472	0.368656	0.496455				0.8144	0.768	0.4384				0.621562	0.625067	0.445885
	0.7296	0.9072	0.7632				0.624483	0.636943	0.983504				0.7728	0.6368	0.4928				0.496693	0.37656	0.138702
	0.7504	0.8176	0.872				0.988828	0.945097	1.04315				0.664	1.008	0.5584				0.213486	0.205422	0.105895
	0.7392	0.8768	0.9088				0.689707	0.731077	0.918827				0.6176	0.5984	0.488				0.748587	0.964104	0.678829
	0.6192	0.6064	0.9632				0.371482	0.246971	0.397415				0.5312	0.6752	0.4032				0.907255	0.634376	0.0762323
	0.6624	0.776	0.9792				0.5056	0.7327	0.651911				0.9472	0.6624	0.4304				0.581884	0.6472	0.30633
	0.704	0.8672	0.9536				0.2671	0.288758	0.34176				0.5312	0.6384	0.3472
	0.6448	0.6624	0.936				0.604781	0.47798	0.623903				0.5008	0.5056	0.52
	0.6816	0.4304	0.84				0.1902	0.227892	0.257192				0.488	0.48	0.48
	0.6528	0.6352	0.9328				0.433179	0.48252	0.436876				0.4816	0.5984	0.5696
	0.7504	0.6496	0.92				0.495621	0.340449	0.434554				0.5264	0.5808	0.5216
	0.6928	0.416	0.9792										0.9152	0.5088	0.5536
	0.7472		0.8608										0.5296	0.4992	0.488
	0.5552		0.9088										0.5376	0.5904	0.464
													0.552	0.6272	0.472
													0.56	0.4912	0.3344
													0.5648	0.4512	0.4928
													0.592		0.4064
													0.5648		0.4736
													0.6592		0.4832
															0.5088
															0.336
															0.4432
															0.4912
															0.4928
															0.592
															0.3472
															0.4096
															0.5392
															0.4384
															0.536
															0.3696
															0.5616
															0.5264
															0.4848
															0.4144
															0.4352
															0.472
															0.352
															0.3664
															0.4864
															0.3408
															0.4736
															0.4992
															0.4368
															0.3152
															0.4992
															0.464
															0.4736
															0.4128
															0.3216
															0.2992
															0.3008
															0.3104
															0.4416
															0.456
															0.3584
															0.4896
															0.4912
															0.376
															0.4432
															0.4192
															0.408
															0.448
															0.368
															0.4288
															0.472
															0.4048
															0.4208
															0.4416
															0.424
															0.4256
															0.4128
															0.4096
															0.3776
															0.4464
															0.3408
															0.5072
															0.5168
															0.4896
															0.5248
															0.4736
															0.4128
															0.496
															0.5024
															0.4512

## Sheet: Supplementary Figure 5
Panel B Left	pre	saline	muscimol		Panel B Right	pre	saline	muscimol			Panel D Left	pre	saline	gabazine		Panel D Right	pre	saline	gabazine
	26.2588	25.0571	24.2406			22.3884	22.1081	22.6698				25.6492	22.8473	23.1221			23.4025	25.168	24.9822
	25.7059	23.8885	24.1905			27.4395	26.6175	26.6893				23.2033	22.3465	23.2129			23.3203	23.4556	23.2643
	25.4688	24.6042	24.6088			29.3212	28.6113	26.4405				22.6372	22.6359	23.0415			26.1665	24.5495	25.9005
	25.4259	23.3498	24.2151			23.5895	23.8228	25.1992				22.7245	23.5766	23.3563			28.9905	29.5684	26.3262
	25.5169	24.0213	24.2689			25.975	25.407	24.1511				22.6022	22.8416	23.1445			24.9457	24.5619	24.5477
	23.648	26.6283	23.9389			27.3455	27.1578	25.8105				22.9492	23.131	23.3115			26.2584	26.7951	25.7036
	25.7449	25.0604	23.8774			24.259	23.1199	23.332				23.1471	23.5874	23.3615			27.4297	26.1634	33.7797
	26.0345	24.9281	23.9589			31.8245	31.6812	29.645				23.2631	23.6302	23.2392
	26.0701	24.3341	24.5222			26.362	26.9556	25.5127				22.9697	23.5785	23.1497
	25.7108	27.4422	24.1908			32.5715	33.6453	31.1307				22.9423	24.0441	23.3839
	29.1567	25.6162	24.029			29.8302	28.3877	26.2751				22.8772	25.7054	23.398
	25.7186	25.2687	24.68			24.4527	24.4176	24.5607				22.8328	23.6487	23.1573
	25.8491	30.0918	23.6873									23.2296	23.4724	23.2243
	25.7404		23.9088									23.0945	23.6197	23.2892
	27.5758		23.9489									22.8469	22.8416	23.2892
												23.1945	23.6321	23.1669
												23.2033	23.6285	23.1945
												24.7843	23.4338	23.3407
												24.9832		23.2367
												23.1809		23.3484
												23.4111		23.3168
														23.1917
														23.2795
														23.3839
														23.1846
														23.3339
														23.131
														23.372
														23.2296
														23.3703
														23.2892
														23.348
														23.2392
														23.0642
														23.088
														23.3226
														23.3329
														23.4117
														23.3839
														23.1221
														22.8156
														23.4062
														23.2668
														23.1166
														23.2616
														23.1445
														23.3115
														23.2616
														23.4115
														23.1169
														23.3839
														23.3783
														23.718
														23.6308
														23.254
														23.3463
														23.1696
														23.322
														23.2125
														23.2892
														23.1669
														23.3627
														23.3612
														23.1997
														23.142
														23.2668
														23.2168
														23.1721
														23.4071
														23.3568
														23.6168
														23.1559
														23.1513
														23.3348
														23.3115
														23.3802
														23.2668
														23.3839
														23.1669
														22.9619
														23.2609
														23.2168
														23.2944
														23.1221
														23.3115
														22.8551
														23.369
